# Supplementary material for: Chemical Vapor Deposition of Uniform and Large-Domain Molybdenum Disulfide Crystals on Glass/Al2O3 Substrates
Source: Nanomaterials (Basel). 2022 Aug 7;12(15):2719. doi: 10.3390/nano12152719 (PMC9370393; doi:10.3390/nano12152719)
Supplement: Supplementary file 1 [file nanomaterials-12-02719-s001.zip]

Archive with 1 entries (1 files):
- nanomaterials-1853238-supplementary.pdf
